# Supplementary material for: Mechanistic Insight Into the Antifungal Effects of a Fatty Acid Derivative Against Drug-Resistant Fungal Infections
Source: Front Microbiol. 2020 Sep 8;11:2116. doi: 10.3389/fmicb.2020.02116 (PMC7505954; doi:10.3389/fmicb.2020.02116)
Supplement: Supplementary file 2 [file Data_Sheet_2.zip]

Archive with 2 entries (2 files):
- Supplementary Movie CAP-522.avi
- Supplementary Movie CAP-1000.avi
