# Supplementary material for: Mechanistic Insight Into the Antifungal Effects of a Fatty Acid Derivative Against Drug-Resistant Fungal Infections
Source: Front Microbiol. 2020 Sep 8;11:2116. doi: 10.3389/fmicb.2020.02116 (PMC7505954; doi:10.3389/fmicb.2020.02116)
Supplement: Supplementary file 3 [file Data_Sheet_3.zip]

Archive with 3 entries (3 files):
- Supplementary Movie CAP-122.avi
- Supplementary Movie CAP-272.avi
- Supplementary Movie LRA-1000.avi
